# Supplementary material for: Combined Assessment of the Tumor–Stroma Ratio and Tumor Immune Cell Infiltrate for Immune Checkpoint Inhibitor Therapy Response Prediction in Colon Cancer
Source: Cells. 2021 Oct 28;10(11):2935. doi: 10.3390/cells10112935 (PMC8616493; doi:10.3390/cells10112935)
Supplement: Supplementary file 1 [file cells-10-02935-s001.zip]

Archive with 2 entries (2 files):
- Supplementary_figures_tables.pdf
- SupplementaryDataS1_computed_scores.xlsx
