# Supplementary material for: Combined Assessment of the Tumor–Stroma Ratio and Tumor Immune Cell Infiltrate for Immune Checkpoint Inhibitor Therapy Response Prediction in Colon Cancer
Source: Cells. 2021 Oct 28;10(11):2935. doi: 10.3390/cells10112935 (PMC8616493; doi:10.3390/cells10112935)
Supplement: Supplementary file 1 [file cells-10-02935-s001.zip › SupplementaryDataS1_computed_scores.xlsx]

## Sheet: TCGA_patientID
Supplementary Data 1
Designations of coloncarcinoma patients from the TCGA COAD cohort included in this study.
Patient_ID_n=366 (study inclusion)	Patient_ID_n=359 (significant CIBERSORTx deconvolution; P <0.05)		Patient_ID_n=335 (TSR eligible)
TCGA-3L-AA1B-01	TCGA-3L-AA1B-01		TCGA-3L-AA1B
TCGA-4N-A93T-01	TCGA-4N-A93T-01		TCGA-4N-A93T
TCGA-5M-AAT4-01	TCGA-5M-AAT6-01		TCGA-5M-AAT6
TCGA-5M-AAT6-01	TCGA-5M-AATE-01		TCGA-5M-AATE
TCGA-5M-AATE-01	TCGA-A6-2671-01		TCGA-A6-2671
TCGA-A6-2671-01	TCGA-A6-2672-01		TCGA-A6-2672
TCGA-A6-2672-01	TCGA-A6-2675-01		TCGA-A6-2676
TCGA-A6-2675-01	TCGA-A6-2676-01		TCGA-A6-2677
TCGA-A6-2676-01	TCGA-A6-2677-01		TCGA-A6-2678
TCGA-A6-2677-01	TCGA-A6-2678-01		TCGA-A6-2680
TCGA-A6-2678-01	TCGA-A6-2680-01		TCGA-A6-2681
TCGA-A6-2679-01	TCGA-A6-2681-01		TCGA-A6-2682
TCGA-A6-2680-01	TCGA-A6-2682-01		TCGA-A6-2683
TCGA-A6-2681-01	TCGA-A6-2683-01		TCGA-A6-2684
TCGA-A6-2682-01	TCGA-A6-2684-01		TCGA-A6-2685
TCGA-A6-2683-01	TCGA-A6-2685-01		TCGA-A6-2686
TCGA-A6-2684-01	TCGA-A6-2686-01		TCGA-A6-3810
TCGA-A6-2685-01	TCGA-A6-3808-01		TCGA-A6-4105
TCGA-A6-2686-01	TCGA-A6-3810-01		TCGA-A6-4107
TCGA-A6-3807-01	TCGA-A6-4105-01		TCGA-A6-5656
TCGA-A6-3808-01	TCGA-A6-4107-01		TCGA-A6-5657
TCGA-A6-3810-01	TCGA-A6-5656-01		TCGA-A6-5659
TCGA-A6-4105-01	TCGA-A6-5657-01		TCGA-A6-5660
TCGA-A6-4107-01	TCGA-A6-5659-01		TCGA-A6-5661
TCGA-A6-5656-01	TCGA-A6-5660-01		TCGA-A6-5662
TCGA-A6-5657-01	TCGA-A6-5661-01		TCGA-A6-5664
TCGA-A6-5659-01	TCGA-A6-5662-01		TCGA-A6-5665
TCGA-A6-5660-01	TCGA-A6-5664-01		TCGA-A6-5666
TCGA-A6-5661-01	TCGA-A6-5665-01		TCGA-A6-5667
TCGA-A6-5662-01	TCGA-A6-5666-01		TCGA-A6-6137
TCGA-A6-5664-01	TCGA-A6-5667-01		TCGA-A6-6138
TCGA-A6-5665-01	TCGA-A6-6137-01		TCGA-A6-6140
TCGA-A6-5666-01	TCGA-A6-6138-01		TCGA-A6-6141
TCGA-A6-5667-01	TCGA-A6-6140-01		TCGA-A6-6142
TCGA-A6-6137-01	TCGA-A6-6141-01		TCGA-A6-6648
TCGA-A6-6138-01	TCGA-A6-6142-01		TCGA-A6-6649
TCGA-A6-6140-01	TCGA-A6-6648-01		TCGA-A6-6650
TCGA-A6-6141-01	TCGA-A6-6649-01		TCGA-A6-6651
TCGA-A6-6142-01	TCGA-A6-6650-01		TCGA-A6-6653
TCGA-A6-6648-01	TCGA-A6-6651-01		TCGA-A6-6654
TCGA-A6-6649-01	TCGA-A6-6652-01		TCGA-A6-A567
TCGA-A6-6650-01	TCGA-A6-6653-01		TCGA-A6-A56B
TCGA-A6-6651-01	TCGA-A6-6654-01		TCGA-A6-A5ZU
TCGA-A6-6652-01	TCGA-A6-6782-01		TCGA-AA-3492
TCGA-A6-6653-01	TCGA-A6-A567-01		TCGA-AA-3494
TCGA-A6-6654-01	TCGA-A6-A56B-01		TCGA-AA-3506
TCGA-A6-6782-01	TCGA-A6-A5ZU-01		TCGA-AA-3509
TCGA-A6-A567-01	TCGA-AA-3489-01		TCGA-AA-3511
TCGA-A6-A56B-01	TCGA-AA-3492-01		TCGA-AA-3514
TCGA-A6-A5ZU-01	TCGA-AA-3494-01		TCGA-AA-3518
TCGA-AA-3489-01	TCGA-AA-3495-01		TCGA-AA-3519
TCGA-AA-3492-01	TCGA-AA-3496-01		TCGA-AA-3520
TCGA-AA-3494-01	TCGA-AA-3502-01		TCGA-AA-3521
TCGA-AA-3495-01	TCGA-AA-3506-01		TCGA-AA-3522
TCGA-AA-3496-01	TCGA-AA-3509-01		TCGA-AA-3524
TCGA-AA-3502-01	TCGA-AA-3510-01		TCGA-AA-3525
TCGA-AA-3506-01	TCGA-AA-3511-01		TCGA-AA-3526
TCGA-AA-3509-01	TCGA-AA-3514-01		TCGA-AA-3527
TCGA-AA-3510-01	TCGA-AA-3517-01		TCGA-AA-3529
TCGA-AA-3511-01	TCGA-AA-3518-01		TCGA-AA-3531
TCGA-AA-3514-01	TCGA-AA-3519-01		TCGA-AA-3532
TCGA-AA-3517-01	TCGA-AA-3520-01		TCGA-AA-3534
TCGA-AA-3518-01	TCGA-AA-3521-01		TCGA-AA-3538
TCGA-AA-3519-01	TCGA-AA-3522-01		TCGA-AA-3542
TCGA-AA-3520-01	TCGA-AA-3524-01		TCGA-AA-3544
TCGA-AA-3521-01	TCGA-AA-3525-01		TCGA-AA-3548
TCGA-AA-3522-01	TCGA-AA-3526-01		TCGA-AA-3549
TCGA-AA-3524-01	TCGA-AA-3527-01		TCGA-AA-3552
TCGA-AA-3525-01	TCGA-AA-3529-01		TCGA-AA-3554
TCGA-AA-3526-01	TCGA-AA-3531-01		TCGA-AA-3560
TCGA-AA-3527-01	TCGA-AA-3532-01		TCGA-AA-3561
TCGA-AA-3529-01	TCGA-AA-3534-01		TCGA-AA-3562
TCGA-AA-3531-01	TCGA-AA-3538-01		TCGA-AA-3655
TCGA-AA-3532-01	TCGA-AA-3542-01		TCGA-AA-3660
TCGA-AA-3534-01	TCGA-AA-3544-01		TCGA-AA-3662
TCGA-AA-3538-01	TCGA-AA-3548-01		TCGA-AA-3664
TCGA-AA-3542-01	TCGA-AA-3549-01		TCGA-AA-3666
TCGA-AA-3544-01	TCGA-AA-3552-01		TCGA-AA-3667
TCGA-AA-3548-01	TCGA-AA-3554-01		TCGA-AA-3672
TCGA-AA-3549-01	TCGA-AA-3560-01		TCGA-AA-3673
TCGA-AA-3552-01	TCGA-AA-3561-01		TCGA-AA-3675
TCGA-AA-3553-01	TCGA-AA-3562-01		TCGA-AA-3678
TCGA-AA-3554-01	TCGA-AA-3655-01		TCGA-AA-3679
TCGA-AA-3560-01	TCGA-AA-3660-01		TCGA-AA-3680
TCGA-AA-3561-01	TCGA-AA-3662-01		TCGA-AA-3681
TCGA-AA-3562-01	TCGA-AA-3663-01		TCGA-AA-3685
TCGA-AA-3655-01	TCGA-AA-3664-01		TCGA-AA-3688
TCGA-AA-3660-01	TCGA-AA-3666-01		TCGA-AA-3693
TCGA-AA-3662-01	TCGA-AA-3667-01		TCGA-AA-3696
TCGA-AA-3663-01	TCGA-AA-3672-01		TCGA-AA-3710
TCGA-AA-3664-01	TCGA-AA-3673-01		TCGA-AA-3812
TCGA-AA-3666-01	TCGA-AA-3675-01		TCGA-AA-3814
TCGA-AA-3667-01	TCGA-AA-3678-01		TCGA-AA-3815
TCGA-AA-3672-01	TCGA-AA-3679-01		TCGA-AA-3818
TCGA-AA-3673-01	TCGA-AA-3680-01		TCGA-AA-3819
TCGA-AA-3675-01	TCGA-AA-3681-01		TCGA-AA-3831
TCGA-AA-3678-01	TCGA-AA-3685-01		TCGA-AA-3833
TCGA-AA-3679-01	TCGA-AA-3688-01		TCGA-AA-3841
TCGA-AA-3680-01	TCGA-AA-3693-01		TCGA-AA-3842
TCGA-AA-3681-01	TCGA-AA-3696-01		TCGA-AA-3844
TCGA-AA-3685-01	TCGA-AA-3697-01		TCGA-AA-3845
TCGA-AA-3688-01	TCGA-AA-3710-01		TCGA-AA-3846
TCGA-AA-3693-01	TCGA-AA-3712-01		TCGA-AA-3848
TCGA-AA-3696-01	TCGA-AA-3713-01		TCGA-AA-3850
TCGA-AA-3697-01	TCGA-AA-3812-01		TCGA-AA-3851
TCGA-AA-3710-01	TCGA-AA-3814-01		TCGA-AA-3855
TCGA-AA-3712-01	TCGA-AA-3815-01		TCGA-AA-3856
TCGA-AA-3713-01	TCGA-AA-3818-01		TCGA-AA-3858
TCGA-AA-3812-01	TCGA-AA-3819-01		TCGA-AA-3860
TCGA-AA-3814-01	TCGA-AA-3831-01		TCGA-AA-3861
TCGA-AA-3815-01	TCGA-AA-3833-01		TCGA-AA-3862
TCGA-AA-3818-01	TCGA-AA-3841-01		TCGA-AA-3864
TCGA-AA-3819-01	TCGA-AA-3842-01		TCGA-AA-3866
TCGA-AA-3831-01	TCGA-AA-3844-01		TCGA-AA-3867
TCGA-AA-3833-01	TCGA-AA-3845-01		TCGA-AA-3869
TCGA-AA-3841-01	TCGA-AA-3846-01		TCGA-AA-3870
TCGA-AA-3842-01	TCGA-AA-3848-01		TCGA-AA-3875
TCGA-AA-3844-01	TCGA-AA-3850-01		TCGA-AA-3930
TCGA-AA-3845-01	TCGA-AA-3851-01		TCGA-AA-3939
TCGA-AA-3846-01	TCGA-AA-3855-01		TCGA-AA-3941
TCGA-AA-3848-01	TCGA-AA-3856-01		TCGA-AA-3952
TCGA-AA-3850-01	TCGA-AA-3858-01		TCGA-AA-3955
TCGA-AA-3851-01	TCGA-AA-3860-01		TCGA-AA-3956
TCGA-AA-3855-01	TCGA-AA-3861-01		TCGA-AA-3968
TCGA-AA-3856-01	TCGA-AA-3862-01		TCGA-AA-3970
TCGA-AA-3858-01	TCGA-AA-3864-01		TCGA-AA-3971
TCGA-AA-3860-01	TCGA-AA-3866-01		TCGA-AA-3972
TCGA-AA-3861-01	TCGA-AA-3867-01		TCGA-AA-3973
TCGA-AA-3862-01	TCGA-AA-3869-01		TCGA-AA-3975
TCGA-AA-3864-01	TCGA-AA-3870-01		TCGA-AA-3979
TCGA-AA-3866-01	TCGA-AA-3872-01		TCGA-AA-3980
TCGA-AA-3867-01	TCGA-AA-3875-01		TCGA-AA-3982
TCGA-AA-3869-01	TCGA-AA-3930-01		TCGA-AA-3984
TCGA-AA-3870-01	TCGA-AA-3939-01		TCGA-AA-3986
TCGA-AA-3872-01	TCGA-AA-3941-01		TCGA-AA-3989
TCGA-AA-3875-01	TCGA-AA-3952-01		TCGA-AA-A004
TCGA-AA-3930-01	TCGA-AA-3955-01		TCGA-AA-A00A
TCGA-AA-3939-01	TCGA-AA-3956-01		TCGA-AA-A00D
TCGA-AA-3941-01	TCGA-AA-3968-01		TCGA-AA-A00E
TCGA-AA-3952-01	TCGA-AA-3970-01		TCGA-AA-A00F
TCGA-AA-3955-01	TCGA-AA-3971-01		TCGA-AA-A00K
TCGA-AA-3956-01	TCGA-AA-3972-01		TCGA-AA-A00L
TCGA-AA-3968-01	TCGA-AA-3973-01		TCGA-AA-A00O
TCGA-AA-3970-01	TCGA-AA-3975-01		TCGA-AA-A00Q
TCGA-AA-3971-01	TCGA-AA-3979-01		TCGA-AA-A00R
TCGA-AA-3972-01	TCGA-AA-3980-01		TCGA-AA-A00U
TCGA-AA-3973-01	TCGA-AA-3982-01		TCGA-AA-A00W
TCGA-AA-3975-01	TCGA-AA-3984-01		TCGA-AA-A00Z
TCGA-AA-3979-01	TCGA-AA-3986-01		TCGA-AA-A010
TCGA-AA-3980-01	TCGA-AA-3989-01		TCGA-AA-A017
TCGA-AA-3982-01	TCGA-AA-A004-01		TCGA-AA-A01C
TCGA-AA-3984-01	TCGA-AA-A00A-01		TCGA-AA-A01F
TCGA-AA-3986-01	TCGA-AA-A00D-01		TCGA-AA-A01K
TCGA-AA-3989-01	TCGA-AA-A00E-01		TCGA-AA-A01P
TCGA-AA-A004-01	TCGA-AA-A00F-01		TCGA-AA-A01Q
TCGA-AA-A00A-01	TCGA-AA-A00K-01		TCGA-AA-A01S
TCGA-AA-A00D-01	TCGA-AA-A00L-01		TCGA-AA-A01T
TCGA-AA-A00E-01	TCGA-AA-A00O-01		TCGA-AA-A01V
TCGA-AA-A00F-01	TCGA-AA-A00Q-01		TCGA-AA-A01X
TCGA-AA-A00K-01	TCGA-AA-A00R-01		TCGA-AA-A01Z
TCGA-AA-A00L-01	TCGA-AA-A00U-01		TCGA-AA-A022
TCGA-AA-A00O-01	TCGA-AA-A00W-01		TCGA-AA-A029
TCGA-AA-A00Q-01	TCGA-AA-A00Z-01		TCGA-AA-A02E
TCGA-AA-A00R-01	TCGA-AA-A010-01		TCGA-AA-A02H
TCGA-AA-A00U-01	TCGA-AA-A017-01		TCGA-AA-A02J
TCGA-AA-A00W-01	TCGA-AA-A01C-01		TCGA-AA-A02K
TCGA-AA-A00Z-01	TCGA-AA-A01F-01		TCGA-AA-A02O
TCGA-AA-A010-01	TCGA-AA-A01I-01		TCGA-AA-A02R
TCGA-AA-A017-01	TCGA-AA-A01K-01		TCGA-AA-A02W
TCGA-AA-A01C-01	TCGA-AA-A01P-01		TCGA-AA-A02Y
TCGA-AA-A01F-01	TCGA-AA-A01Q-01		TCGA-AA-A03J
TCGA-AA-A01I-01	TCGA-AA-A01S-01		TCGA-AD-6548
TCGA-AA-A01K-01	TCGA-AA-A01T-01		TCGA-AD-6888
TCGA-AA-A01P-01	TCGA-AA-A01V-01		TCGA-AD-6889
TCGA-AA-A01Q-01	TCGA-AA-A01X-01		TCGA-AD-6895
TCGA-AA-A01S-01	TCGA-AA-A01Z-01		TCGA-AD-6965
TCGA-AA-A01T-01	TCGA-AA-A022-01		TCGA-AD-A5EJ
TCGA-AA-A01V-01	TCGA-AA-A029-01		TCGA-AD-A5EK
TCGA-AA-A01X-01	TCGA-AA-A02E-01		TCGA-AM-5820
TCGA-AA-A01Z-01	TCGA-AA-A02H-01		TCGA-AM-5821
TCGA-AA-A022-01	TCGA-AA-A02J-01		TCGA-AU-3779
TCGA-AA-A029-01	TCGA-AA-A02K-01		TCGA-AU-6004
TCGA-AA-A02E-01	TCGA-AA-A02O-01		TCGA-AY-4070
TCGA-AA-A02H-01	TCGA-AA-A02R-01		TCGA-AY-4071
TCGA-AA-A02J-01	TCGA-AA-A02W-01		TCGA-AY-5543
TCGA-AA-A02K-01	TCGA-AA-A02Y-01		TCGA-AY-6197
TCGA-AA-A02O-01	TCGA-AA-A03J-01		TCGA-AY-6386
TCGA-AA-A02R-01	TCGA-AD-6548-01		TCGA-AY-A54L
TCGA-AA-A02W-01	TCGA-AD-6888-01		TCGA-AY-A69D
TCGA-AA-A02Y-01	TCGA-AD-6889-01		TCGA-AY-A71X
TCGA-AA-A03J-01	TCGA-AD-6895-01		TCGA-AY-A8YK
TCGA-AD-6548-01	TCGA-AD-6965-01		TCGA-AZ-4308
TCGA-AD-6888-01	TCGA-AD-A5EJ-01		TCGA-AZ-4313
TCGA-AD-6889-01	TCGA-AD-A5EK-01		TCGA-AZ-4315
TCGA-AD-6895-01	TCGA-AM-5820-01		TCGA-AZ-4614
TCGA-AD-6965-01	TCGA-AM-5821-01		TCGA-AZ-4615
TCGA-AD-A5EJ-01	TCGA-AU-3779-01		TCGA-AZ-4616
TCGA-AD-A5EK-01	TCGA-AU-6004-01		TCGA-AZ-5403
TCGA-AM-5820-01	TCGA-AY-4070-01		TCGA-AZ-5407
TCGA-AM-5821-01	TCGA-AY-4071-01		TCGA-AZ-6598
TCGA-AU-3779-01	TCGA-AY-5543-01		TCGA-AZ-6599
TCGA-AU-6004-01	TCGA-AY-6197-01		TCGA-AZ-6600
TCGA-AY-4070-01	TCGA-AY-6386-01		TCGA-AZ-6601
TCGA-AY-4071-01	TCGA-AY-A54L-01		TCGA-AZ-6605
TCGA-AY-5543-01	TCGA-AY-A69D-01		TCGA-AZ-6606
TCGA-AY-6197-01	TCGA-AY-A71X-01		TCGA-AZ-6607
TCGA-AY-6386-01	TCGA-AY-A8YK-01		TCGA-AZ-6608
TCGA-AY-A54L-01	TCGA-AZ-4308-01		TCGA-CA-5254
TCGA-AY-A69D-01	TCGA-AZ-4313-01		TCGA-CA-5255
TCGA-AY-A71X-01	TCGA-AZ-4315-01		TCGA-CA-5256
TCGA-AY-A8YK-01	TCGA-AZ-4323-01		TCGA-CA-5797
TCGA-AZ-4308-01	TCGA-AZ-4614-01		TCGA-CA-6715
TCGA-AZ-4313-01	TCGA-AZ-4615-01		TCGA-CA-6716
TCGA-AZ-4315-01	TCGA-AZ-4616-01		TCGA-CA-6719
TCGA-AZ-4323-01	TCGA-AZ-5403-01		TCGA-CK-4947
TCGA-AZ-4614-01	TCGA-AZ-5407-01		TCGA-CK-4948
TCGA-AZ-4615-01	TCGA-AZ-6598-01		TCGA-CK-5912
TCGA-AZ-4616-01	TCGA-AZ-6599-01		TCGA-CK-5913
TCGA-AZ-5403-01	TCGA-AZ-6600-01		TCGA-CK-5914
TCGA-AZ-5407-01	TCGA-AZ-6601-01		TCGA-CK-5915
TCGA-AZ-6598-01	TCGA-AZ-6605-01		TCGA-CK-5916
TCGA-AZ-6599-01	TCGA-AZ-6606-01		TCGA-CK-6746
TCGA-AZ-6600-01	TCGA-AZ-6607-01		TCGA-CK-6747
TCGA-AZ-6601-01	TCGA-AZ-6608-01		TCGA-CM-4743
TCGA-AZ-6605-01	TCGA-CA-5254-01		TCGA-CM-4746
TCGA-AZ-6606-01	TCGA-CA-5255-01		TCGA-CM-4747
TCGA-AZ-6607-01	TCGA-CA-5256-01		TCGA-CM-4751
TCGA-AZ-6608-01	TCGA-CA-5797-01		TCGA-CM-4752
TCGA-CA-5254-01	TCGA-CA-6715-01		TCGA-CM-5341
TCGA-CA-5255-01	TCGA-CA-6716-01		TCGA-CM-5344
TCGA-CA-5256-01	TCGA-CA-6718-01		TCGA-CM-5348
TCGA-CA-5797-01	TCGA-CA-6719-01		TCGA-CM-5349
TCGA-CA-6715-01	TCGA-CK-4947-01		TCGA-CM-5860
TCGA-CA-6716-01	TCGA-CK-4948-01		TCGA-CM-5861
TCGA-CA-6718-01	TCGA-CK-5912-01		TCGA-CM-5862
TCGA-CA-6719-01	TCGA-CK-5913-01		TCGA-CM-5864
TCGA-CK-4947-01	TCGA-CK-5914-01		TCGA-CM-5868
TCGA-CK-4948-01	TCGA-CK-5915-01		TCGA-CM-6161
TCGA-CK-5912-01	TCGA-CK-5916-01		TCGA-CM-6163
TCGA-CK-5913-01	TCGA-CK-6746-01		TCGA-CM-6164
TCGA-CK-5914-01	TCGA-CK-6747-01		TCGA-CM-6165
TCGA-CK-5915-01	TCGA-CM-4743-01		TCGA-CM-6166
TCGA-CK-5916-01	TCGA-CM-4746-01		TCGA-CM-6168
TCGA-CK-6746-01	TCGA-CM-4747-01		TCGA-CM-6169
TCGA-CK-6747-01	TCGA-CM-4751-01		TCGA-CM-6170
TCGA-CM-4743-01	TCGA-CM-4752-01		TCGA-CM-6171
TCGA-CM-4746-01	TCGA-CM-5341-01		TCGA-CM-6172
TCGA-CM-4747-01	TCGA-CM-5344-01		TCGA-CM-6674
TCGA-CM-4751-01	TCGA-CM-5348-01		TCGA-CM-6675
TCGA-CM-4752-01	TCGA-CM-5349-01		TCGA-CM-6676
TCGA-CM-5341-01	TCGA-CM-5860-01		TCGA-CM-6677
TCGA-CM-5344-01	TCGA-CM-5861-01		TCGA-CM-6678
TCGA-CM-5348-01	TCGA-CM-5862-01		TCGA-CM-6679
TCGA-CM-5349-01	TCGA-CM-5864-01		TCGA-CM-6680
TCGA-CM-5860-01	TCGA-CM-5868-01		TCGA-D5-5538
TCGA-CM-5861-01	TCGA-CM-6161-01		TCGA-D5-5540
TCGA-CM-5862-01	TCGA-CM-6163-01		TCGA-D5-5541
TCGA-CM-5864-01	TCGA-CM-6164-01		TCGA-D5-6529
TCGA-CM-5868-01	TCGA-CM-6165-01		TCGA-D5-6530
TCGA-CM-6161-01	TCGA-CM-6166-01		TCGA-D5-6531
TCGA-CM-6163-01	TCGA-CM-6168-01		TCGA-D5-6532
TCGA-CM-6164-01	TCGA-CM-6169-01		TCGA-D5-6535
TCGA-CM-6165-01	TCGA-CM-6170-01		TCGA-D5-6536
TCGA-CM-6166-01	TCGA-CM-6171-01		TCGA-D5-6537
TCGA-CM-6168-01	TCGA-CM-6172-01		TCGA-D5-6538
TCGA-CM-6169-01	TCGA-CM-6674-01		TCGA-D5-6541
TCGA-CM-6170-01	TCGA-CM-6675-01		TCGA-D5-6898
TCGA-CM-6171-01	TCGA-CM-6676-01		TCGA-D5-6920
TCGA-CM-6172-01	TCGA-CM-6677-01		TCGA-D5-6922
TCGA-CM-6674-01	TCGA-CM-6678-01		TCGA-D5-6923
TCGA-CM-6675-01	TCGA-CM-6679-01		TCGA-D5-6924
TCGA-CM-6676-01	TCGA-CM-6680-01		TCGA-D5-6927
TCGA-CM-6677-01	TCGA-D5-5538-01		TCGA-D5-6929
TCGA-CM-6678-01	TCGA-D5-5540-01		TCGA-D5-6931
TCGA-CM-6679-01	TCGA-D5-5541-01		TCGA-D5-6932
TCGA-CM-6680-01	TCGA-D5-6529-01		TCGA-DM-A0X9
TCGA-D5-5538-01	TCGA-D5-6530-01		TCGA-DM-A0XF
TCGA-D5-5540-01	TCGA-D5-6531-01		TCGA-DM-A1D0
TCGA-D5-5541-01	TCGA-D5-6532-01		TCGA-DM-A1D4
TCGA-D5-6529-01	TCGA-D5-6535-01		TCGA-DM-A1D9
TCGA-D5-6530-01	TCGA-D5-6536-01		TCGA-DM-A1DA
TCGA-D5-6531-01	TCGA-D5-6537-01		TCGA-DM-A1DB
TCGA-D5-6532-01	TCGA-D5-6538-01		TCGA-DM-A1HA
TCGA-D5-6535-01	TCGA-D5-6541-01		TCGA-DM-A28A
TCGA-D5-6536-01	TCGA-D5-6898-01		TCGA-DM-A28E
TCGA-D5-6537-01	TCGA-D5-6920-01		TCGA-DM-A28F
TCGA-D5-6538-01	TCGA-D5-6922-01		TCGA-DM-A28G
TCGA-D5-6541-01	TCGA-D5-6923-01		TCGA-DM-A28H
TCGA-D5-6898-01	TCGA-D5-6924-01		TCGA-DM-A28M
TCGA-D5-6920-01	TCGA-D5-6926-01		TCGA-F4-6459
TCGA-D5-6922-01	TCGA-D5-6927-01		TCGA-F4-6460
TCGA-D5-6923-01	TCGA-D5-6929-01		TCGA-F4-6461
TCGA-D5-6924-01	TCGA-D5-6931-01		TCGA-F4-6569
TCGA-D5-6926-01	TCGA-D5-6932-01		TCGA-F4-6570
TCGA-D5-6927-01	TCGA-DM-A0X9-01		TCGA-F4-6703
TCGA-D5-6929-01	TCGA-DM-A0XF-01		TCGA-F4-6805
TCGA-D5-6931-01	TCGA-DM-A1D0-01		TCGA-F4-6806
TCGA-D5-6932-01	TCGA-DM-A1D4-01		TCGA-F4-6807
TCGA-DM-A0X9-01	TCGA-DM-A1D9-01		TCGA-F4-6808
TCGA-DM-A0XD-01	TCGA-DM-A1DA-01		TCGA-F4-6809
TCGA-DM-A0XF-01	TCGA-DM-A1DB-01		TCGA-F4-6854
TCGA-DM-A1D0-01	TCGA-DM-A1HA-01		TCGA-F4-6855
TCGA-DM-A1D4-01	TCGA-DM-A28A-01		TCGA-G4-6293
TCGA-DM-A1D9-01	TCGA-DM-A28C-01		TCGA-G4-6294
TCGA-DM-A1DA-01	TCGA-DM-A28E-01		TCGA-G4-6295
TCGA-DM-A1DB-01	TCGA-DM-A28F-01		TCGA-G4-6297
TCGA-DM-A1HA-01	TCGA-DM-A28G-01		TCGA-G4-6299
TCGA-DM-A28A-01	TCGA-DM-A28H-01		TCGA-G4-6303
TCGA-DM-A28C-01	TCGA-DM-A28M-01		TCGA-G4-6304
TCGA-DM-A28E-01	TCGA-F4-6459-01		TCGA-G4-6307
TCGA-DM-A28F-01	TCGA-F4-6460-01		TCGA-G4-6309
TCGA-DM-A28G-01	TCGA-F4-6461-01		TCGA-G4-6310
TCGA-DM-A28H-01	TCGA-F4-6569-01		TCGA-G4-6311
TCGA-DM-A28M-01	TCGA-F4-6570-01		TCGA-G4-6314
TCGA-F4-6459-01	TCGA-F4-6703-01		TCGA-G4-6315
TCGA-F4-6460-01	TCGA-F4-6805-01		TCGA-G4-6317
TCGA-F4-6461-01	TCGA-F4-6806-01		TCGA-G4-6320
TCGA-F4-6569-01	TCGA-F4-6807-01		TCGA-G4-6321
TCGA-F4-6570-01	TCGA-F4-6808-01		TCGA-G4-6323
TCGA-F4-6703-01	TCGA-F4-6809-01		TCGA-G4-6586
TCGA-F4-6805-01	TCGA-F4-6854-01		TCGA-G4-6588
TCGA-F4-6806-01	TCGA-F4-6855-01		TCGA-G4-6626
TCGA-F4-6807-01	TCGA-G4-6293-01		TCGA-G4-6627
TCGA-F4-6808-01	TCGA-G4-6294-01		TCGA-G4-6628
TCGA-F4-6809-01	TCGA-G4-6295-01		TCGA-NH-A50T
TCGA-F4-6854-01	TCGA-G4-6297-01		TCGA-NH-A50V
TCGA-F4-6855-01	TCGA-G4-6298-01		TCGA-NH-A5IV
TCGA-G4-6293-01	TCGA-G4-6299-01		TCGA-NH-A8F7
TCGA-G4-6294-01	TCGA-G4-6303-01		TCGA-NH-A8F8
TCGA-G4-6295-01	TCGA-G4-6304-01		TCGA-QG-A5YV
TCGA-G4-6297-01	TCGA-G4-6307-01		TCGA-QG-A5YW
TCGA-G4-6298-01	TCGA-G4-6309-01		TCGA-QG-A5YX
TCGA-G4-6299-01	TCGA-G4-6310-01		TCGA-QG-A5Z2
TCGA-G4-6303-01	TCGA-G4-6311-01		TCGA-QL-A97D
TCGA-G4-6304-01	TCGA-G4-6314-01		TCGA-SS-A7HO
TCGA-G4-6307-01	TCGA-G4-6315-01
TCGA-G4-6309-01	TCGA-G4-6317-01
TCGA-G4-6310-01	TCGA-G4-6320-01
TCGA-G4-6311-01	TCGA-G4-6321-01
TCGA-G4-6314-01	TCGA-G4-6323-01
TCGA-G4-6315-01	TCGA-G4-6586-01
TCGA-G4-6317-01	TCGA-G4-6588-01
TCGA-G4-6320-01	TCGA-G4-6625-01
TCGA-G4-6321-01	TCGA-G4-6626-01
TCGA-G4-6323-01	TCGA-G4-6627-01
TCGA-G4-6586-01	TCGA-G4-6628-01
TCGA-G4-6588-01	TCGA-NH-A50T-01
TCGA-G4-6625-01	TCGA-NH-A50V-01
TCGA-G4-6626-01	TCGA-NH-A5IV-01
TCGA-G4-6627-01	TCGA-NH-A8F7-01
TCGA-G4-6628-01	TCGA-NH-A8F8-01
TCGA-NH-A50T-01	TCGA-QG-A5YV-01
TCGA-NH-A50V-01	TCGA-QG-A5YW-01
TCGA-NH-A5IV-01	TCGA-QG-A5YX-01
TCGA-NH-A6GA-01	TCGA-QG-A5Z2-01
TCGA-NH-A6GB-01	TCGA-QL-A97D-01
TCGA-NH-A8F7-01	TCGA-RU-A8FL-01
TCGA-NH-A8F8-01	TCGA-SS-A7HO-01
TCGA-QG-A5YV-01	TCGA-T9-A92H-01
TCGA-QG-A5YW-01
TCGA-QG-A5YX-01
TCGA-QG-A5Z2-01
TCGA-QL-A97D-01
TCGA-RU-A8FL-01
TCGA-SS-A7HO-01
TCGA-T9-A92H-01

## Sheet: Computed_scores
Supplementary Data 1
Computed scores for n=335 coloncarcinoma patients from the TCGA COAD cohort.
Patient_ID	Stromal_percentage	Stromal_content (≤50%=low,>50%=high)	TIIC_infiltration_score	TME_category	T cells CD8	T cells regulatory (Tregs)	Microsatellite_status	MIRACLE_score	TIDE_prediction_score	CAS	GEOmean_checkpoints
TCGA-3L-AA1B	50	low	2.14615	SLIH	0.17487	0.0932947	MSS	0.88	0	1.18872	1.01946
TCGA-4N-A93T	40	low	1.5466	SLIL	0.280186	0.0385179	MSS	0.86	-0.868327	0.640741	0.385345
TCGA-5M-AAT6	40	low	3.11636	SLIH	0.491682	0.027972	MSI-H	0.88	0.212126	9.57123	2.96941
TCGA-5M-AATE	80	high	1.48579	SHIL	0.0985846	0.0291968	MSS	0.84	0.465876	1.05702	0.336076
TCGA-A6-2671	30	low	1.74841	SLIL	0.122049	0.0579503	MSS	0.75	1.06163	2.0502	0.845513
TCGA-A6-2672	20	low	3.2598	SLIH	0.574932	0.0526185	MSI-H	0.94	1.54938	18.6005	3.88545
TCGA-A6-2676	50	low	2.79719	SLIH	0.302337	0	MSI-H	0.89	0.267961	25.6213	2.8557
TCGA-A6-2677	40	low	1.41146	SLIL	0.0682155	0	MSS	0.83	-1.89447	0.969491	0.291331
TCGA-A6-2678	20	low	1.98769	SLIH	0.211498	0.0177158	MSS	0.87	-0.497872	5.81546	1.44391
TCGA-A6-2680	60	high	1.94517	SHIH	0.143288	0.115845	MSS	0.86	-0.650125	2.03169	0.934683
TCGA-A6-2681	50	low	1.93901	SLIH	0.154797	0.091426	MSS	0.79	0.268066	2.54307	0.988406
TCGA-A6-2682	60	high	2.28721	SHIH	0.111311	0.096645	MSS	0.77	-0.836362	2.70506	0.580387
TCGA-A6-2683	50	low	1.25324	SLIL	0.101054	0.0242594	MSI-L	0.78	-0.331069	0.190584	0.344254
TCGA-A6-2684	60	high	2.34119	SHIH	0.144701	0.0777627	MSI-L	0.81	-0.22078	2.84669	1.51642
TCGA-A6-2685	50	low	2.69182	SLIH	0.168929	0.0771964	MSS	0.77	-0.211596	2.58863	1.40292
TCGA-A6-2686	70	high	3.53741	SHIH	0.752164	0.0811837	MSI-H	0.94	0.215098	17.5705	4.28277
TCGA-A6-3810	40	low	2.47106	SLIH	0.164602	0.00837654	MSS	0.81	0.187887	4.0356	1.38024
TCGA-A6-4105	20	low	2.62955	SLIH	0.408963	0.0148165	MSS	0.9	-0.129215	9.09981	2.65424
TCGA-A6-4107	70	high	2.51735	SHIH	0.105344	0.130216	MSS	0.87	0.513924	1.44575	1.02581
TCGA-A6-5656	50	low	1.60293	SLIL	0.0536105	0.0123063	MSS	0.81	-0.473532	0.767793	0.466236
TCGA-A6-5657	40	low	3.09162	SLIH	0.337056	0.105843	MSS	0.86	1.70956	2.99324	1.20383
TCGA-A6-5659	40	low	1.70527	SLIL	0.0533262	0	MSS	0.8	-1.41078	1.39156	0.490455
TCGA-A6-5660	20	low	1.71968	SLIL	0.0652045	0.0156158	MSS	0.82	0.59411	1.53858	0.48969
TCGA-A6-5661	40	low	1.82426	SLIL	0.15013	0	MSI-H	0.89	0.089464	3.00938	0.648837
TCGA-A6-5662	20	low	1.41404	SLIL	0.0696195	0.0174255	MSS	0.81	-0.650476	1.13993	0.358524
TCGA-A6-5664	20	low	2.67028	SLIH	0.266112	0.0375271	MSS	0.83	0.797834	6.33006	1.80439
TCGA-A6-5665	30	low	1.99992	SLIH	0.455345	0.0173157	MSI-H	0.99	-1.07368	10.4417	1.56504
TCGA-A6-5666	20	low	1.31788	SLIL	0.0276946	0.0113104	MSI-L	0.82	0.948536	1.18251	0.222265
TCGA-A6-5667	60	high	1.49866	SHIL	0.13264	0.0489441	MSS	0.79	1.08133	1.06324	0.509358
TCGA-A6-6137	20	low	2.21877	SLIH	0.10326	0.168213	MSS	0.88	-2.53396	2.24355	1.25631
TCGA-A6-6138	50	low	3.15789	SLIH	0.42717	0.150782	MSS	0.94	0.826248	11.2596	3.17607
TCGA-A6-6140	70	high	1.73217	SHIL	0.241322	0.0373354	MSS	0.91	-0.91521	5.2208	0.643638
TCGA-A6-6141	80	high	2.44818	SHIH	0.436037	0.171796	MSS	0.94	-1.2173	5.4025	1.92576
TCGA-A6-6142	10	low	1.95167	SLIH	0.0544867	0.0814377	MSS	0.73	2.0163	5.43092	0.52783
TCGA-A6-6648	40	low	1.83112	SLIL	0.119755	0	MSS	0.88	-1.27543	2.42846	0.516252
TCGA-A6-6649	40	low	2.35063	SLIH	0.24092	0.0989653	MSS	0.87	-0.461899	3.22105	1.36144
TCGA-A6-6650	20	low	1.52071	SLIL	0.0659494	0	MSS	0.89	-0.823418	0.954467	0.449394
TCGA-A6-6651	70	high	3.67714	SHIH	0.309929	0.0737747	MSS	0.84	1.20163	5.50621	2.22874
TCGA-A6-6653	70	high	1.72053	SHIL	0.0326055	0.0140998	MSI-H	0.84	0.601916	6.6713	0.801773
TCGA-A6-6654	80	high	3.86474	SHIH	0.291843	0.108138	MSS	0.84	1.55159	7.05016	2.73357
TCGA-A6-A567	70	high	1.38616	SHIL	0.105369	0.00484996	MSS	0.79	0.24904	1.16045	0.274172
TCGA-A6-A56B	40	low	1.46475	SLIL	0.0325944	0.0172532	MSS	0.79	1.00688	0.633971	0.260486
TCGA-A6-A5ZU	50	low	2.11737	SLIH	0.180226	0.0409293	MSS	0.84	0.964806	6.39784	0.858808
TCGA-AA-3492	20	low	1.83173	SLIL	0.248976	0.0829114	MSI-H	0.86	-0.378861	7.58114	1.33443
TCGA-AA-3494	20	low	1.72269	SLIL	0.0958402	0.0553373	MSS	0.8	-0.449224	2.17894	0.656391
TCGA-AA-3506	10	low	2.211	SLIH	0.285349	0.11568	MSS	0.85	-0.682459	3.99454	1.08464
TCGA-AA-3509	20	low	1.91418	SLIH	0.128216	0.0191877	MSS	0.86	-0.391768	3.16382	0.88918
TCGA-AA-3511	20	low	1.78422	SLIL	0.110585	0.0711375	MSS	0.83	0.700414	2.01376	0.608867
TCGA-AA-3514	60	high	1.69911	SHIL	0.297852	0.165289	MSS	0.79	0.784628	0.91389	0.709595
TCGA-AA-3518	20	low	2.34246	SLIH	0.264493	0.0500737	MSI-H	0.91	0.285207	8.66653	1.78182
TCGA-AA-3519	30	low	2.08031	SLIH	0.0977012	0	MSS	0.84	0.127129	2.08834	0.710147
TCGA-AA-3520	10	low	2.10889	SLIH	0.152487	0.0632839	MSI-L	0.84	0.84905	1.84104	1.05589
TCGA-AA-3521	50	low	1.69661	SLIL	0.12063	0.046294	MSS	0.81	0	1.80717	0.659375
TCGA-AA-3522	50	low	2.061	SLIH	0.1989	0.0280551	MSS	0.88	-0.978039	1.93112	0.853133
TCGA-AA-3524	40	low	1.82607	SLIL	0.20929	0.0321535	MSS	0.81	-1.61509	6.26189	0.68985
TCGA-AA-3525	40	low	2.10777	SLIH	0.121438	0.00315716	MSI-H	0.91	0.612681	3.61517	0.938525
TCGA-AA-3526	30	low	2.18846	SLIH	0.273808	0	MSI-L	0.87	-1.40665	5.18427	1.37209
TCGA-AA-3527	70	high	1.75588	SHIL	0.203094	0.0740587	MSS	0.81	1.64741	2.03323	0.809953
TCGA-AA-3529	30	low	1.65072	SLIL	0.0659114	0.00861091	MSI-L	0.78	-0.186143	1.68168	0.827518
TCGA-AA-3531	70	high	1.39803	SHIL	0.161669	0.0186176	MSI-L	0.84	0.938668	1.12086	0.548203
TCGA-AA-3532	30	low	2.75728	SLIH	0.170255	0.065232	MSS	0.9	0.126486	5.9616	2.07558
TCGA-AA-3534	20	low	1.76709	SLIL	0.0907149	0	MSS	0.78	-0.538681	1.61347	0.70071
TCGA-AA-3538	70	high	1.93828	SHIH	0.050831	0.0185218	MSS	0.8	-1.24322	1.78888	0.547441
TCGA-AA-3542	40	low	1.41462	SLIL	0.0954173	0.0227498	MSS	0.72	0.0429858	0.747305	0.371913
TCGA-AA-3544	60	high	3.05892	SHIH	0.343957	0.109126	MSS	0.9	1.14286	12.0274	2.51085
TCGA-AA-3548	40	low	2.11446	SLIH	0.277019	0.148418	MSS	0.84	-0.0137282	3.37712	1.23066
TCGA-AA-3549	50	low	1.95858	SLIH	0.0880188	0.0588347	MSS	0.79	-0.141418	3.81779	0.96623
TCGA-AA-3552	40	low	2.72482	SLIH	0.258277	0.14941	MSS	0.92	-1.57247	3.74442	1.83555
TCGA-AA-3554	80	high	3.28483	SHIH	0.201462	0.0881882	MSI-H	0.84	-2.41708	4.74129	1.80616
TCGA-AA-3560	30	low	1.76271	SLIL	0.107971	0.043656	MSS	0.82	0.738659	2.59971	0.655279
TCGA-AA-3561	30	low	1.44652	SLIL	0.0509846	0	MSS	0.83	0.684866	1.48093	0.381467
TCGA-AA-3562	70	high	2.11285	SHIH	0.12727	0.0537181	MSS	0.83	0.184986	2.20439	0.950555
TCGA-AA-3655	30	low	1.90358	SLIL	0.138512	0.0935396	MSS	0.91	0.136748	2.12228	0.946803
TCGA-AA-3660	30	low	1.73259	SLIL	0.1103	0.0731403	MSS	0.86	0.206655	4.1666	0.809601
TCGA-AA-3662	10	low	2.5592	SLIH	0.328687	0	MSS	0.89	0.00347554	11.5112	0.829647
TCGA-AA-3664	20	low	1.78114	SLIL	0.198588	0.0216117	MSS	0.83	-0.584109	3.52872	1.18738
TCGA-AA-3666	60	high	1.96648	SHIH	0.0728717	0	MSS	0.85	-0.352587	3.83724	0.876461
TCGA-AA-3667	60	high	1.68882	SHIL	0.138158	0.0594623	MSI-L	0.85	1.4962	2.38036	0.621827
TCGA-AA-3672	50	low	2.49105	SLIH	0.657189	0.0393722	MSI-H	0.84	1.97783	9.98316	2.32636
TCGA-AA-3673	70	high	1.95334	SHIH	0.134385	0.0503697	MSS	0.86	-0.282755	2.42087	0.940509
TCGA-AA-3675	30	low	1.54568	SLIL	0.085088	0.0231865	MSS	0.85	1.06671	1.03648	0.524425
TCGA-AA-3678	20	low	2.13897	SLIH	0.119474	0.0704732	MSS	0.92	-1.24298	4.08677	1.12102
TCGA-AA-3679	40	low	1.80846	SLIL	0.0974686	0.00612078	MSS	0.87	-0.165882	9.00153	0.791435
TCGA-AA-3680	20	low	2.16951	SLIH	0.272791	0.0211866	MSI-L	0.85	-1.67484	3.21175	1.24621
TCGA-AA-3681	20	low	2.33717	SLIH	0.249783	0.103852	MSS	0.9	-1.76385	6.56711	1.45117
TCGA-AA-3685	40	low	2.65158	SLIH	0.308433	0.0186523	MSS	0.89	-0.872511	6.14267	1.40485
TCGA-AA-3688	40	low	1.78423	SLIL	0.112623	0.0499168	MSI-L	0.83	-0.23479	2.07467	0.716624
TCGA-AA-3693	60	high	1.47019	SHIL	0.085678	0	MSS	0.83	-1.67162	2.73378	0.352651
TCGA-AA-3696	20	low	1.50865	SLIL	0.0448981	0.0278514	MSS	0.78	-0.100496	0.649432	0.441278
TCGA-AA-3710	30	low	3.72029	SLIH	1.04141	0.0316824	MSI-H	0.95	1.07631	23.2495	4.66691
TCGA-AA-3812	40	low	2.36211	SLIH	0.182753	0.104654	MSS	0.77	0.0402281	1.08661	0.585148
TCGA-AA-3814	60	high	2.5293	SHIH	0.186987	0.0320549	MSS	0.84	-0.0327643	3.47583	1.30678
TCGA-AA-3815	40	low	3.25469	SLIH	0.747426	0.0272047	MSI-H	0.96	1.12213	23.0007	4.0371
TCGA-AA-3818	70	high	1.63142	SHIL	0.204015	0.0322839	MSS	0.86	-0.174256	2.62185	0.863106
TCGA-AA-3819	40	low	1.64332	SLIL	0.0812912	0.0462598	MSI-L	0.84	-0.221895	1.09008	0.705143
TCGA-AA-3831	60	high	2.18656	SHIH	0.172919	0.00223588	MSS	0.88	-0.68837	2.16872	1.24301
TCGA-AA-3833	50	low	2.46902	SLIH	0.326223	0.0360673	MSI-H	0.84	1.45352	5.36823	2.00034
TCGA-AA-3841	50	low	2.20072	SLIH	0.271704	0.104023	MSS	0.83	-0.358934	4.65208	1.07039
TCGA-AA-3842	30	low	1.74457	SLIL	0.196493	0.0514021	MSS	0.78	0.245098	2.8086	1.12471
TCGA-AA-3844	40	low	1.83729	SLIL	0.0781336	0.0237837	MSS	0.86	-0.231824	5.06192	0.947667
TCGA-AA-3845	60	high	2.58326	SHIH	0.261314	0	MSI-H	0.89	-0.382343	16.8108	2.96601
TCGA-AA-3846	20	low	2.14465	SLIH	0.112586	0.0111113	MSS	0.88	-1.10207	6.67958	1.33482
TCGA-AA-3848	40	low	1.55536	SLIL	0.153143	0.0518578	MSS	0.82	-0.474504	1.29794	0.683315
TCGA-AA-3850	30	low	2.87091	SLIH	0.187735	0.111646	MSS	0.89	1.19572	2.65875	1.70024
TCGA-AA-3851	50	low	2.35724	SLIH	0.170153	0.124808	MSS	0.88	-0.353455	2.1673	1.38684
TCGA-AA-3855	60	high	2.35054	SHIH	0.199689	0.0603405	MSI-L	0.88	0.666524	4.72107	1.22383
TCGA-AA-3856	70	high	2.76083	SHIH	0.30268	0.131119	MSS	0.91	0.710199	5.83898	2.26342
TCGA-AA-3858	30	low	1.82772	SLIL	0.140888	0.0710123	MSS	0.88	1.15638	1.95221	0.885505
TCGA-AA-3860	60	high	2.61185	SHIH	0.216722	0.0790995	MSS	0.88	-0.305964	4.49976	1.88948
TCGA-AA-3861	10	low	3.82592	SLIH	0.27376	0.0895031	MSI-L	0.9	-1.2435	2.72171	1.13583
TCGA-AA-3862	10	low	2.37605	SLIH	0.354708	0.0581012	MSS	0.83	-1.12507	5.69254	1.90998
TCGA-AA-3864	20	low	1.76875	SLIL	0.103273	0	MSI-H	0.82	0.729871	3.44798	1.03991
TCGA-AA-3866	40	low	3.1395	SLIH	0.269225	0.091263	MSI-L	0.82	0.012312	6.18067	2.57313
TCGA-AA-3867	70	high	1.92035	SHIH	0.1016	0.0541767	MSS	0.79	0.331369	1.5129	0.736998
TCGA-AA-3869	40	low	2.15124	SLIH	0.140448	0.0454561	MSS	0.83	-0.590826	4.59244	1.42282
TCGA-AA-3870	30	low	2.3224	SLIH	0.339244	0.148814	MSS	0.82	1.49994	7.73111	1.63424
TCGA-AA-3875	70	high	2.68025	SHIH	0.225952	0.023772	MSS	0.88	-0.786649	4.3822	1.48288
TCGA-AA-3930	40	low	2.64427	SLIH	0.133493	0.0386727	MSI-L	0.85	-1.1757	8.0828	1.08011
TCGA-AA-3939	60	high	2.06482	SHIH	0.163903	0.0319879	MSS	0.87	0.529504	1.97478	0.902314
TCGA-AA-3941	70	high	1.58431	SHIL	0.108768	0.0326508	MSI-L	0.84	-0.138698	3.00066	0.692434
TCGA-AA-3952	30	low	1.66993	SLIL	0.112506	0.0598072	MSS	0.82	0.732494	1.12491	0.550346
TCGA-AA-3955	60	high	1.60963	SHIL	0.107616	0	MSS	0.83	1.15116	4.44516	0.406127
TCGA-AA-3956	70	high	2.06519	SHIH	0.171344	0.115477	MSS	0.82	-1.06842	3.27541	1.02519
TCGA-AA-3968	60	high	2.23071	SHIH	0.177174	0.0657622	MSS	0.84	-0.919926	3.26648	1.30743
TCGA-AA-3970	20	low	2.40271	SLIH	0.108122	0	MSS	0.85	-0.824753	5.28978	1.35096
TCGA-AA-3971	70	high	2.86212	SHIH	0.318103	0.0891741	MSS	0.88	0.688361	5.04292	1.52543
TCGA-AA-3972	70	high	1.40117	SHIL	0.0657987	0.0219455	MSI-L	0.78	0.0986193	1.48635	0.373768
TCGA-AA-3973	70	high	1.56022	SHIL	0.124137	0.0450891	MSI-L	0.84	0.0432501	1.53593	0.465895
TCGA-AA-3975	80	high	2.03362	SHIH	0.114191	0.0693931	MSS	0.86	1.11722	3.29304	0.965725
TCGA-AA-3979	40	low	1.43297	SLIL	0.000116542	0.039024	MSS	0.83	0.263045	1.25883	0.297401
TCGA-AA-3980	30	low	2.38708	SLIH	0.453134	0.0683138	MSS	0.93	-1.33171	13.2692	2.26408
TCGA-AA-3982	60	high	2.43219	SHIH	0.309011	0.0939706	MSI-L	0.87	-0.693053	5.30425	1.95544
TCGA-AA-3984	60	high	2.32014	SHIH	0.223661	0.0408869	MSS	0.83	-0.514474	7.57411	1.38008
TCGA-AA-3986	80	high	3.5069	SHIH	0.370454	0.0835868	MSS	0.95	1.2754	6.34994	2.50822
TCGA-AA-3989	20	low	2.35475	SLIH	0.339646	0.0501452	MSS	0.91	-1.14559	5.23336	1.65312
TCGA-AA-A004	80	high	2.44123	SHIH	0.158542	0.1173	MSI-L	0.88	-0.525268	9.1833	1.28967
TCGA-AA-A00A	20	low	2.11776	SLIH	0.237723	0.0617641	MSI-H	0.83	0.280892	10.0085	1.5468
TCGA-AA-A00D	60	high	3.33617	SHIH	0.554332	0.102622	MSS	0.96	0.736109	18.0083	3.53348
TCGA-AA-A00E	20	low	2.51356	SLIH	0.156771	0.0105396	MSI-H	0.89	0.541382	9.25564	2.07499
TCGA-AA-A00F	20	low	1.71453	SLIL	0.128927	0.0853114	MSS	0.77	0.441359	2.62705	0.668146
TCGA-AA-A00K	40	low	1.75057	SLIL	0.106513	0.10411	MSI-L	0.82	-0.329871	2.41886	1.00804
TCGA-AA-A00L	10	low	1.45566	SLIL	0.118922	0.0686535	MSS	0.81	-0.928983	1.83024	0.405654
TCGA-AA-A00O	10	low	1.82754	SLIL	0.0970678	0.064959	MSI-L	0.87	-0.699202	5.165	0.982095
TCGA-AA-A00Q	20	low	1.66453	SLIL	0.195495	0.0942262	MSS	0.83	-0.869621	1.76524	0.841156
TCGA-AA-A00R	20	low	4.24739	SLIH	1.05263	0.0784311	MSI-H	1.07	1.10895	46.6598	6.17959
TCGA-AA-A00U	20	low	1.48794	SLIL	0.169197	0.0592859	MSS	0.82	1.17381	2.82856	0.746825
TCGA-AA-A00W	10	low	1.60554	SLIL	0.163202	0.0655104	MSS	0.87	-1.57953	1.84522	0.588079
TCGA-AA-A00Z	10	low	1.61864	SLIL	0.131776	0.0174698	MSS	0.83	-0.403374	1.58638	0.668009
TCGA-AA-A010	60	high	1.96706	SHIH	0.256608	0.113165	MSI-L	0.85	-0.375672	5.84723	1.81271
TCGA-AA-A017	60	high	1.68624	SHIL	0.109732	0.120988	MSS	0.78	-0.863315	1.49803	0.785806
TCGA-AA-A01C	30	low	1.55847	SLIL	0.135644	0.0186603	MSS	0.81	1.30339	1.58418	0.622223
TCGA-AA-A01F	10	low	1.2645	SLIL	0.0845276	0.0166979	MSS	0.85	-0.686959	3.30617	0.26367
TCGA-AA-A01K	40	low	2.12223	SLIH	0.197465	0.13742	MSS	0.79	0.481786	3.2081	1.37031
TCGA-AA-A01P	70	high	4.10251	SHIH	1.01761	0.120195	MSI-H	0.95	1.62371	14.5661	3.87318
TCGA-AA-A01Q	40	low	1.65652	SLIL	0.167806	0.177486	MSI-H	0.91	0.165109	8.34088	1.45961
TCGA-AA-A01S	30	low	1.12097	SLIL	0.0639833	0.0298572	MSI-L	0.84	0.0956033	0.21996	0.207134
TCGA-AA-A01T	30	low	1.31062	SLIL	0.142466	0.11875	MSS	0.79	0.0639428	1.05156	0.27806
TCGA-AA-A01V	40	low	1.65008	SLIL	0.165996	0.131512	MSS	0.86	1.32108	5.57725	1.39419
TCGA-AA-A01X	40	low	1.6704	SLIL	0.122415	0.0604399	MSS	0.78	0.680868	0.765987	0.59289
TCGA-AA-A01Z	30	low	1.24131	SLIL	0.0737103	0.0469597	MSS	0.8	0.0925187	0.45652	0.277025
TCGA-AA-A022	30	low	2.85398	SLIH	1.22389	0.102278	MSI-H	0.98	1.75809	18.3873	4.0824
TCGA-AA-A029	30	low	1.30247	SLIL	0.11568	0.0689962	MSI-L	0.82	0.104186	1.92221	0.387186
TCGA-AA-A02E	40	low	1.61613	SLIL	0.138312	0.029008	MSI-L	0.83	-0.352469	2.98109	0.755609
TCGA-AA-A02H	40	low	1.53706	SLIL	0.119681	0.0125438	MSS	0.84	-0.224876	1.42938	0.646348
TCGA-AA-A02J	40	low	1.23046	SLIL	0.0352899	0	MSS	0.78	-0.688653	0.570202	0.186494
TCGA-AA-A02K	30	low	1.52462	SLIL	0.128368	0.041801	MSS	0.86	0.131692	0.54316	0.408765
TCGA-AA-A02O	50	low	1.45601	SLIL	0.160081	0.0452304	MSS	0.87	0.326034	1.57873	0.649829
TCGA-AA-A02R	50	low	3.06262	SLIH	0.729181	0.061744	MSI-H	1.02	1.3859	15.2264	4.04631
TCGA-AA-A02W	40	low	1.52683	SLIL	0.219273	0.0330451	MSI-L	0.78	0.516943	1.64799	0.56901
TCGA-AA-A02Y	40	low	1.52318	SLIL	0.297121	0.0102503	MSS	0.93	-1.00305	4.71937	1.03221
TCGA-AA-A03J	40	low	1.85307	SLIL	0.324832	0.133208	MSS	0.88	2.00775	5.81125	1.44776
TCGA-AD-6548	30	low	2.48357	SLIH	0.246322	0.0140562	MSI-L	0.87	-0.0562732	7.47551	1.57592
TCGA-AD-6888	40	low	1.3519	SLIL	0.136362	0.00832755	MSS	0.85	0.294688	2.20244	0.198966
TCGA-AD-6889	30	low	1.47445	SLIL	0.0665151	0.035664	MSI-H	0.85	0.791507	2.09625	0.72023
TCGA-AD-6895	40	low	2.12947	SLIH	0.438023	0	MSI-H	0.9	1.28219	16.6448	2.41252
TCGA-AD-6965	20	low	1.62053	SLIL	0.214125	0.00891177	MSS	0.82	-0.690207	5.08242	0.608635
TCGA-AD-A5EJ	40	low	1.58025	SLIL	0.101674	0.0302544	MSI-H	0.86	-0.662187	10.7313	0.925017
TCGA-AD-A5EK	30	low	1.40062	SLIL	0.0458889	0.0329521	MSS	0.88	0.58049	2.57081	0.476087
TCGA-AM-5820	40	low	1.36369	SLIL	0.0613393	0.00912509	MSS	0.77	0.659338	0.704539	0.284959
TCGA-AM-5821	70	high	2.983	SHIH	0.613368	0	MSI-H	0.89	-0.238661	15.154	1.84163
TCGA-AU-3779	70	high	2.58462	SHIH	0.113648	0.156562	MSS	0.89	-0.253028	2.57539	1.44832
TCGA-AU-6004	30	low	2.57312	SLIH	0.150773	0.0548475	MSI-H	0.89	-1.53918	5.33316	2.07579
TCGA-AY-4070	40	low	2.41491	SLIH	0.232822	0.118835	MSS	0.87	0.754805	2.68237	1.66906
TCGA-AY-4071	70	high	2.57875	SHIH	0.353758	0.17247	MSS	0.89	1.62706	7.21867	1.8943
TCGA-AY-5543	40	low	1.86449	SLIL	0.228026	0.0565505	MSS	0.96	-0.4589	3.1893	0.945485
TCGA-AY-6197	40	low	2.03092	SLIH	0.121596	0.00481053	MSI-H	0.93	-0.906153	4.31825	1.04129
TCGA-AY-6386	80	high	1.89268	SHIL	0.111475	0.0652237	MSS	0.9	-0.791	2.3172	0.706485
TCGA-AY-A54L	70	high	1.40149	SHIL	0.134467	0	MSI-L	0.81	0.200924	1.32386	0.309611
TCGA-AY-A69D	70	high	1.58336	SHIL	0.0735245	0.00715245	MSI-L	0.84	-0.11049	0.996515	0.652766
TCGA-AY-A71X	80	high	1.26868	SHIL	0.117229	0.0303177	MSS	0.92	-0.612981	0.627388	0.374452
TCGA-AY-A8YK	50	low	1.58195	SLIL	0.0714224	0.0244099	MSS	0.83	-0.924817	1.25674	0.594091
TCGA-AZ-4308	70	high	1.60287	SHIL	0.147996	0.11547	MSS	0.82	1.36266	1.70839	0.934386
TCGA-AZ-4313	30	low	1.22761	SLIL	0.268348	0.0195119	MSI-H	0.77	2.14961	1.06291	0.375355
TCGA-AZ-4315	40	low	1.97326	SLIH	0.239701	0.00146584	MSS	0.76	0.853274	5.18441	1.17388
TCGA-AZ-4614	80	high	1.57052	SHIL	0.469603	0.0260636	MSI-L	0.82	0.759292	3.27785	0.611205
TCGA-AZ-4615	80	high	2.58905	SHIH	0.862541	0.0440839	MSI-H	0.9	0.414036	19.9821	3.13803
TCGA-AZ-4616	60	high	1.83023	SHIL	0.411659	0.0466669	MSI-L	0.83	-0.272066	6.31338	1.34605
TCGA-AZ-5403	80	high	1.68129	SHIL	0.0493595	0.025817	MSS	0.77	1.98862	0.879985	0.481733
TCGA-AZ-5407	20	low	1.85005	SLIL	0.228283	0.047225	MSS	0.94	-0.0263917	3.82837	0.782795
TCGA-AZ-6598	60	high	2.00904	SHIH	0.0661386	0	MSI-H	0.91	-0.136846	18.313	1.24618
TCGA-AZ-6599	60	high	1.42854	SHIL	0.248149	0.0266552	MSS	0.9	-0.738808	2.01948	0.34045
TCGA-AZ-6600	60	high	2.32668	SHIH	0.143473	0.114294	MSS	0.83	0.0237986	2.3718	1.07632
TCGA-AZ-6601	70	high	2.96746	SHIH	0.276621	0.0659076	MSI-H	0.91	0.864	10.5095	2.54203
TCGA-AZ-6605	60	high	3.19336	SHIH	0.160618	0.118298	MSS	0.88	1.89975	3.96186	1.66245
TCGA-AZ-6606	60	high	1.47665	SHIL	0.105777	0.0119289	MSS	0.83	-0.218822	2.85329	0.313122
TCGA-AZ-6607	40	low	2.51843	SLIH	0.310953	0.0240815	MSS	0.8	0.806898	7.27494	1.47305
TCGA-AZ-6608	50	low	1.21998	SLIL	0.00124278	0	MSI-L	0.9	0.817888	0.84952	0.241906
TCGA-CA-5254	90	high	1.8553	SHIL	0.191037	0.0822284	MSI-L	0.84	0.777476	1.51043	0.477609
TCGA-CA-5255	80	high	1.39124	SHIL	0.104425	0.0424465	MSS	0.84	-0.0361109	0.619941	0.300963
TCGA-CA-5256	70	high	1.7055	SHIL	0.253415	0	MSS	0.86	-1.89986	3.5283	0.630012
TCGA-CA-5797	30	low	1.77768	SLIL	0.200294	0.116262	MSS	0.83	0.519351	2.84142	0.841164
TCGA-CA-6715	80	high	1.36492	SHIL	0.119321	0.066313	MSS	0.78	0.850238	1.5629	0.190478
TCGA-CA-6716	40	low	1.38034	SLIL	0.0843377	0.0007693	MSS	0.81	-0.722348	0.335937	0.251401
TCGA-CA-6719	30	low	2.11933	SLIH	0.202581	0.131909	MSI-L	0.81	0.30568	2.69998	1.1575
TCGA-CK-4947	80	high	2.45609	SHIH	0.34688	0.0834771	MSS	0.93	-1.19075	4.9605	1.66089
TCGA-CK-4948	70	high	1.92329	SHIH	0.0631744	0.0603098	MSI-L	0.79	2.39946	1.51437	0.840115
TCGA-CK-5912	80	high	1.63139	SHIL	0.0436677	0.00894892	MSS	0.87	-0.425456	1.05757	0.434044
TCGA-CK-5913	20	low	1.94185	SLIH	0.0703355	0.0873492	MSI-H	0.87	-0.261588	9.68444	1.37469
TCGA-CK-5914	40	low	1.69028	SLIL	0.290549	0	MSS	0.87	-1.55609	5.83664	0.990629
TCGA-CK-5915	80	high	1.24409	SHIL	0	0.0100028	MSS	0.85	-0.997111	0.170534	0.179346
TCGA-CK-5916	70	high	2.60893	SHIH	0.364595	0.0563301	MSI-H	0.9	-0.468416	31.4393	3.0269
TCGA-CK-6746	40	low	2.43335	SLIH	0.452917	0.0482207	MSI-H	0.98	-0.00336501	13.884	2.77702
TCGA-CK-6747	60	high	1.84548	SHIL	0.177026	0.0490396	MSI-H	0.85	0.21445	2.31277	0.793351
TCGA-CM-4743	70	high	1.95213	SHIH	0.209861	0	MSI-H	0.9	0.0871885	12.47	0.863519
TCGA-CM-4746	30	low	1.30895	SLIL	0.218412	0.0186722	MSI-H	0.83	1.14769	4.22772	0.61414
TCGA-CM-4747	70	high	1.44843	SHIL	0.106221	0.0836484	MSI-L	0.78	0.650685	0.710586	0.539128
TCGA-CM-4751	70	high	2.51456	SHIH	0.413554	0.0749838	MSS	0.9	0.774435	7.13146	2.01385
TCGA-CM-4752	70	high	2.2961	SHIH	0.178968	0.0456739	MSS	0.86	-0.379214	5.28918	1.43126
TCGA-CM-5341	30	low	2.66412	SLIH	0.118968	0.0308684	MSS	0.84	0.212191	3.76804	1.16175
TCGA-CM-5344	60	high	1.58461	SHIL	0.0917622	0.0584656	MSS	0.77	2.2394	1.51894	0.380859
TCGA-CM-5348	90	high	2.69775	SHIH	0.0920108	0.0691776	MSS	0.8	-0.592231	3.49172	1.60153
TCGA-CM-5349	40	low	2.31621	SLIH	0.106242	0.0363056	MSS	0.81	-1.0643	1.23841	0.451529
TCGA-CM-5860	70	high	2.05431	SHIH	0.145612	0.110007	MSS	0.85	2.09579	1.9246	1.07611
TCGA-CM-5861	70	high	1.37297	SHIL	0.236309	0.0161472	MSI-H	0.78	1.28791	2.44781	1.01343
TCGA-CM-5862	70	high	1.31542	SHIL	0.0899556	0	MSS	0.76	-1.9614	1.56001	0.279465
TCGA-CM-5864	50	low	1.56505	SLIL	0.140579	0	MSS	0.88	-2.09191	4.20442	0.63306
TCGA-CM-5868	70	high	1.61968	SHIL	0.0817234	0.0762551	MSS	0.79	2.28152	1.16743	0.324088
TCGA-CM-6161	70	high	2.18895	SHIH	0.209363	0.0174861	MSI-L	0.9	-0.497397	5.55286	1.66145
TCGA-CM-6163	30	low	2.44591	SLIH	0.311785	0.0385484	MSS	0.91	-0.726877	4.07908	1.36299
TCGA-CM-6164	50	low	1.87971	SLIL	0.263481	0.000851499	MSS	0.86	-0.117922	3.75951	1.00253
TCGA-CM-6165	70	high	2.19932	SHIH	0.107342	0.0241628	MSS	0.84	-0.698468	2.14207	0.972753
TCGA-CM-6166	20	low	1.34044	SLIL	0.0573855	0.0277365	MSS	0.77	-1.74431	0.731198	0.225459
TCGA-CM-6168	40	low	2.6936	SLIH	0.106627	0.0999401	MSI-L	0.84	1.02592	2.16499	1.75605
TCGA-CM-6169	70	high	3.32406	SHIH	0.360714	0.0509363	MSS	0.9	0.139052	9.44244	2.66956
TCGA-CM-6170	20	low	1.94234	SLIH	0.0994546	0.0432399	MSS	0.86	-0.43625	1.82111	0.790557
TCGA-CM-6171	20	low	1.86925	SLIL	0.115828	0.000839149	MSI-H	0.9	-0.678856	3.3557	1.06394
TCGA-CM-6172	40	low	1.72222	SLIL	0.0644011	0.0274085	MSS	0.86	-0.528755	1.33052	0.71865
TCGA-CM-6674	50	low	1.93039	SLIH	0.247381	0.0436039	MSI-H	0.84	-0.0998984	6.25186	1.27083
TCGA-CM-6675	70	high	1.61891	SHIL	0.147502	0.106735	MSS	0.85	0.0331156	2.75083	0.825819
TCGA-CM-6676	50	low	1.52304	SLIL	0.085918	0.0509535	MSI-L	0.8	1.64335	1.13718	0.444883
TCGA-CM-6677	70	high	2.15686	SHIH	0.164966	0.0490462	MSS	0.88	-0.662072	3.3581	1.12157
TCGA-CM-6678	10	low	1.35346	SLIL	0.0885375	0.0540517	MSS	0.82	1.58368	1.08938	0.365133
TCGA-CM-6679	60	high	2.41335	SHIH	0.130867	0.101316	MSS	0.86	1.05415	1.93509	0.975304
TCGA-CM-6680	40	low	2.38338	SLIH	0.174656	0.152396	MSS	0.86	-0.90756	3.9738	1.8542
TCGA-D5-5538	90	high	2.89688	SHIH	0.173925	0.0754023	MSS	0.86	-1.80864	3.64396	1.44951
TCGA-D5-5540	40	low	1.45228	SLIL	0.17031	0	MSI-L	0.84	-2.55153	3.37786	0.457634
TCGA-D5-5541	40	low	2.48842	SLIH	0.214781	0.0383457	MSS	0.87	-0.3116	3.78163	1.28588
TCGA-D5-6529	60	high	3.34402	SHIH	0.229861	0.146284	MSI-L	0.91	-0.546733	4.24192	2.20337
TCGA-D5-6530	30	low	2.56395	SLIH	0.269702	0.0468162	MSI-H	0.99	1.20756	17.3311	3.2631
TCGA-D5-6531	30	low	1.87751	SLIL	0.336803	0.0964504	MSS	0.88	-0.293776	5.11408	1.63603
TCGA-D5-6532	30	low	1.41894	SLIL	0.112156	0	MSI-L	0.86	-1.07128	1.07325	0.28529
TCGA-D5-6535	90	high	2.16636	SHIH	0.14499	0.134493	MSS	0.97	-1.46665	2.56392	1.33916
TCGA-D5-6536	40	low	2.18054	SLIH	0.0298294	0.00254307	MSS	0.79	0.565306	1.53884	0.348596
TCGA-D5-6537	50	low	1.5459	SLIL	0.193872	0	MSS	0.93	-0.881217	2.45397	0.529998
TCGA-D5-6538	40	low	1.1713	SLIL	0.0934427	0	MSI-L	0.8	-0.213029	0.440232	0.141524
TCGA-D5-6541	60	high	2.68069	SHIH	0.383235	0.0627585	MSS	0.9	-0.875864	3.52077	1.57876
TCGA-D5-6898	70	high	2.05942	SHIH	0.0624631	0.0492493	MSS	0.81	0.342605	1.64063	1.1141
TCGA-D5-6920	30	low	2.51563	SLIH	0.145729	0.0291623	MSS	0.93	0.856549	5.23981	1.40138
TCGA-D5-6922	20	low	1.91205	SLIL	0.156589	0.109406	MSS	0.85	0.305716	2.66578	1.14701
TCGA-D5-6923	40	low	1.85876	SLIL	0.0330584	0	MSS	0.81	3.06796	1.1827	0.678258
TCGA-D5-6924	50	low	2.96739	SLIH	0.242333	0.00028915	MSS	0.87	0.257268	5.23386	1.86695
TCGA-D5-6927	50	low	2.5656	SLIH	0.35176	0.0281226	MSI-H	0.88	0.426819	8.76972	2.54482
TCGA-D5-6929	70	high	2.79142	SHIH	0.343684	0.0356333	MSI-L	0.84	-0.265454	3.55789	1.02091
TCGA-D5-6931	30	low	2.32491	SLIH	0.20777	0.0772201	MSS	0.92	-0.415477	4.81469	1.4903
TCGA-D5-6932	40	low	1.68726	SLIL	0.111897	0.0593151	MSS	0.77	0.444721	2.47394	0.895865
TCGA-DM-A0X9	70	high	1.58971	SHIL	0.369765	0.0266687	MSS	0.9	0.340839	4.24487	1.06425
TCGA-DM-A0XF	60	high	1.56574	SHIL	0.0612164	0.0502213	MSI-L	0.85	1.42613	2.91509	0.720081
TCGA-DM-A1D0	70	high	1.1721	SHIL	0.0300103	0.030347	MSS	0.85	0.331925	0.988632	0.111623
TCGA-DM-A1D4	70	high	1.42509	SHIL	0.165007	0.0136628	MSI-L	0.97	-0.394429	1.98693	0.472654
TCGA-DM-A1D9	50	low	1.38139	SLIL	0.123318	0	MSS	0.82	1.44535	0.946577	0.376257
TCGA-DM-A1DA	80	high	1.3493	SHIL	0.15821	0	MSI-L	0.86	0.943367	1.70165	0.338424
TCGA-DM-A1DB	60	high	1.6252	SHIL	0.333306	0.0317999	MSS	0.9	-0.115893	3.11337	0.653978
TCGA-DM-A1HA	70	high	1.27886	SHIL	0.289207	0.0295303	MSS	0.92	0.323046	2.54082	0.685789
TCGA-DM-A28A	80	high	1.44035	SHIL	0.128829	0	MSS	0.83	1.17702	1.93677	0.503673
TCGA-DM-A28E	30	low	1.18666	SLIL	0.0645721	0.0190253	MSS	0.88	-0.467496	0.600024	0.237885
TCGA-DM-A28F	30	low	1.54369	SLIL	0.120268	0.0402379	MSS	0.87	-0.249212	1.52904	0.392932
TCGA-DM-A28G	90	high	1.50641	SHIL	0.167648	0.0623292	MSS	0.92	0.474441	1.74336	0.520948
TCGA-DM-A28H	70	high	1.31647	SHIL	0.0803018	0.0179944	MSI-L	0.87	1.27945	0.417438	0.270414
TCGA-DM-A28M	50	low	1.23271	SLIL	0.0766882	0.0384722	MSS	0.9	0.650165	1.08844	0.136139
TCGA-F4-6459	50	low	1.81493	SLIL	0.147744	0.0350587	MSS	0.76	1.23489	1.85917	0.929846
TCGA-F4-6460	70	high	1.98094	SHIH	0.123409	0.0538211	MSS	0.85	0.809553	2.92834	0.920859
TCGA-F4-6461	80	high	2.34996	SHIH	0.0925229	0.0666716	MSS	0.83	0.173882	1.60732	1.04401
TCGA-F4-6569	50	low	2.62397	SLIH	0.208269	0.0707043	MSS	0.81	3.16241	4.87313	1.13355
TCGA-F4-6570	30	low	3.0095	SLIH	0.637615	0.164818	MSI-H	0.91	1.52504	17.1468	3.29607
TCGA-F4-6703	70	high	4.4277	SHIH	0.430197	0.0454115	MSI-H	0.89	1.09211	16.8878	4.68137
TCGA-F4-6805	30	low	2.52466	SLIH	0.121562	0.104337	MSS	0.81	1.67678	3.04015	1.44083
TCGA-F4-6806	40	low	1.94189	SLIH	0.234948	0.0738004	MSS	0.86	-0.41856	2.24829	0.66462
TCGA-F4-6807	70	high	2.86155	SHIH	0.544703	0.0944037	MSS	0.83	0.574105	8.04139	2.24489
TCGA-F4-6808	40	low	1.324	SLIL	0.107935	0	MSS	0.78	-0.516718	1.0363	0.236671
TCGA-F4-6809	90	high	2.4571	SHIH	0.262581	0.139531	MSS	0.85	0.383312	2.4599	1.28505
TCGA-F4-6854	70	high	1.80758	SHIL	0.272013	0.0410512	MSS	0.86	0.0899576	4.15419	1.09546
TCGA-F4-6855	70	high	1.76211	SHIL	0.0939379	0.0555601	MSI-L	0.78	2.91608	2.25961	0.62076
TCGA-G4-6293	50	low	2.59084	SLIH	0.302437	0.0340611	MSI-L	0.96	1.14518	6.85131	1.51736
TCGA-G4-6294	50	low	1.45521	SLIL	0.074797	0	MSS	0.87	-0.372474	1.12155	0.443026
TCGA-G4-6295	70	high	2.56688	SHIH	0.646716	0.0828283	MSI-L	1.02	-0.287978	12.2548	2.11172
TCGA-G4-6297	30	low	2.04462	SLIH	0.187379	0.0353597	MSS	0.8	0.756966	4.97058	1.19777
TCGA-G4-6299	70	high	2.54347	SHIH	0.710557	0.0888648	MSS	0.93	0.341756	14.6099	2.61417
TCGA-G4-6303	30	low	1.84199	SLIL	0.114354	0.0511846	MSI-L	0.84	-0.361558	1.42804	0.726614
TCGA-G4-6304	80	high	1.51158	SHIL	0.223626	0.0289969	MSI-H	0.96	-0.164883	3.90244	0.830686
TCGA-G4-6307	40	low	1.32983	SLIL	0.0942727	0.0283804	MSS	0.86	-0.177221	0.376052	0.237573
TCGA-G4-6309	30	low	1.67607	SLIL	0.257627	0.0943373	MSI-H	0.87	0.844633	3.65053	0.989863
TCGA-G4-6310	70	high	1.23689	SHIL	0.0222276	0	MSS	0.76	1.63052	0.222704	0.147155
TCGA-G4-6311	70	high	2.2415	SHIH	0.0727853	0.0638487	MSS	0.84	0.0204346	1.01787	0.765534
TCGA-G4-6314	70	high	1.70493	SHIL	0.109917	0.0572057	MSS	0.8	3.1996	1.66026	0.857036
TCGA-G4-6315	40	low	1.30426	SLIL	0.0998732	0	MSS	0.87	0.540191	2.12454	0.237575
TCGA-G4-6317	70	high	1.21047	SHIL	0.265185	0	MSI-L	0.82	-1.07329	1.21123	0.254706
TCGA-G4-6320	70	high	1.50196	SHIL	0.144682	0.0783196	MSI-H	0.96	0.221654	2.54238	0.542937
TCGA-G4-6321	20	low	2.01287	SLIH	0.42369	0.0294091	MSI-L	0.95	1.13966	10.0638	1.17738
TCGA-G4-6323	30	low	3.28632	SLIH	0.279395	0.00106688	MSS	0.97	-2.40453	2.09379	0.978518
TCGA-G4-6586	30	low	2.06938	SLIH	0.76894	0.019146	MSI-H	0.97	0.707818	19.1698	2.28465
TCGA-G4-6588	70	high	1.82406	SHIL	0.0899168	0.033548	MSI-H	0.9	0.53705	4.13947	1.01917
TCGA-G4-6626	20	low	1.45413	SLIL	0.180585	0	MSS	0.87	-0.556551	2.06591	0.427541
TCGA-G4-6627	70	high	2.9675	SHIH	0.432177	0.0663874	MSI-L	0.88	0.954822	7.89805	1.73642
TCGA-G4-6628	40	low	3.66007	SLIH	0.995925	0.0831806	MSI-H	0.97	0.579741	29.3647	4.42451
TCGA-NH-A50T	60	high	1.16761	SHIL	0.0353244	0.00950092	MSS	0.82	1.6667	0.538386	0.196849
TCGA-NH-A50V	60	high	2.1345	SHIH	0.158697	0.102262	MSI-L	0.93	-0.424377	2.65504	1.39063
TCGA-NH-A5IV	80	high	2.57081	SHIH	0.394508	0.0458146	MSI-H	0.94	0.32804	17.9342	2.8341
TCGA-NH-A8F7	50	low	1.4046	SLIL	0	0	MSS	0.79	-0.565855	0.503164	0.136691
TCGA-NH-A8F8	70	high	1.64038	SHIL	0.148397	0.0317867	MSS	0.82	-0.313551	1.31885	0.822368
TCGA-QG-A5YV	90	high	1.57875	SHIL	0.146036	0.0463797	MSS	0.87	-1.23369	1.92209	0.586983
TCGA-QG-A5YW	80	high	2.24397	SHIH	0.0997037	0.053508	MSI-L	0.89	-0.619173	3.15988	1.23475
TCGA-QG-A5YX	50	low	1.45359	SLIL	0.103635	0.0384726	MSI-L	0.91	-1.32825	0.637903	0.48521
TCGA-QG-A5Z2	30	low	2.70982	SLIH	0.539671	0.0857404	MSI-H	1.01	0.294773	6.04725	2.17401
TCGA-QL-A97D	70	high	2.05402	SHIH	0.418676	0.0268956	MSS	0.96	-1.70505	5.70443	1.90173
TCGA-SS-A7HO	70	high	1.29835	SHIL	0.138333	0	MSS	0.85	-0.542668	1.50496	0.363896

## Sheet: TMB
Supplementary Data 1
Tumor mutational burden for n=268 coloncarcinoma patients from the TCGA COAD cohort.
Patient_ID	TMB_(mut/Mb)
TCGA-3L-AA1B	3.83929
TCGA-4N-A93T	3.08777
TCGA-5M-AAT6	58.2682
TCGA-5M-AATE	3.75676
TCGA-A6-2671	2.48052
TCGA-A6-2677	4.13708
TCGA-A6-2678	4.76065
TCGA-A6-2683	7.42939
TCGA-A6-2684	3.19331
TCGA-A6-2685	1.48122
TCGA-A6-2686	73.1337
TCGA-A6-4105	4.68137
TCGA-A6-4107	5.54975
TCGA-A6-5656	3.36442
TCGA-A6-5657	3.40781
TCGA-A6-5659	6.11366
TCGA-A6-5660	3.94374
TCGA-A6-5661	39.2564
TCGA-A6-5662	1.98433
TCGA-A6-5664	1.87028
TCGA-A6-5665	55.8834
TCGA-A6-5666	2.64078
TCGA-A6-5667	2.18738
TCGA-A6-6137	3.48829
TCGA-A6-6138	3.43338
TCGA-A6-6141	0
TCGA-A6-6142	2.59151
TCGA-A6-6648	2.78967
TCGA-A6-6649	3.80178
TCGA-A6-6650	0
TCGA-A6-6651	2.81612
TCGA-A6-6653	36.7794
TCGA-A6-6654	5.95711
TCGA-A6-A567	1.69675
TCGA-A6-A56B	3.03202
TCGA-AA-3492	68.3963
TCGA-AA-3506	4.68627
TCGA-AA-3511	4.06999
TCGA-AA-3514	5.71125
TCGA-AA-3519	4.44452
TCGA-AA-3520	5.08678
TCGA-AA-3521	3.43908
TCGA-AA-3522	4.85355
TCGA-AA-3524	2.89381
TCGA-AA-3526	4.95656
TCGA-AA-3527	5.65113
TCGA-AA-3529	2.90714
TCGA-AA-3531	4.06384
TCGA-AA-3532	2.99041
TCGA-AA-3534	5.06027
TCGA-AA-3538	3.51357
TCGA-AA-3544	5.19196
TCGA-AA-3548	4.15142
TCGA-AA-3549	3.32024
TCGA-AA-3560	3.61979
TCGA-AA-3561	3.12645
TCGA-AA-3655	2.44696
TCGA-AA-3660	3.90129
TCGA-AA-3664	5.06654
TCGA-AA-3666	5.43922
TCGA-AA-3667	2.32402
TCGA-AA-3673	2.36462
TCGA-AA-3675	3.04634
TCGA-AA-3678	2.48223
TCGA-AA-3679	2.35613
TCGA-AA-3680	3.68244
TCGA-AA-3681	3.63447
TCGA-AA-3685	2.65605
TCGA-AA-3688	2.25047
TCGA-AA-3693	5.19257
TCGA-AA-3696	3.12704
TCGA-AA-3710	0
TCGA-AA-3812	3.95647
TCGA-AA-3814	3.51743
TCGA-AA-3818	5.00628
TCGA-AA-3819	6.41057
TCGA-AA-3831	3.51354
TCGA-AA-3833	21.4657
TCGA-AA-3841	2.59027
TCGA-AA-3846	3.3969
TCGA-AA-3848	5.07408
TCGA-AA-3856	2.20435
TCGA-AA-3858	2.2865
TCGA-AA-3875	4.12989
TCGA-AA-3952	3.90402
TCGA-AA-3955	4.81473
TCGA-AA-3956	5.34596
TCGA-AA-3968	4.71014
TCGA-AA-3973	3.02919
TCGA-AA-3975	5.23924
TCGA-AA-3982	4.39138
TCGA-AA-3984	166.578
TCGA-AA-3986	3.17096
TCGA-AA-3989	4.233
TCGA-AA-A004	2.8053
TCGA-AA-A00O	0
TCGA-AA-A00Z	2.84498
TCGA-AA-A017	2.16287
TCGA-AA-A01C	2.86549
TCGA-AA-A01K	0
TCGA-AA-A01S	2.12357
TCGA-AA-A01T	3.20857
TCGA-AA-A01V	4.24067
TCGA-AA-A01X	2.66746
TCGA-AA-A01Z	3.62737
TCGA-AA-A029	0
TCGA-AA-A02E	5.20749
TCGA-AA-A02H	2.97876
TCGA-AA-A02J	0
TCGA-AA-A02O	5.55366
TCGA-AA-A02R	47.3099
TCGA-AA-A02W	3.77094
TCGA-AA-A02Y	4.07193
TCGA-AA-A03J	3.16372
TCGA-AD-6548	4.40002
TCGA-AD-6888	3.23173
TCGA-AD-6889	57.1511
TCGA-AD-6895	54.41
TCGA-AD-6965	3.83964
TCGA-AD-A5EJ	49.6173
TCGA-AD-A5EK	2.77247
TCGA-AM-5820	2.48525
TCGA-AM-5821	40.4142
TCGA-AU-3779	3.12135
TCGA-AU-6004	32.6991
TCGA-AY-4070	5.68126
TCGA-AY-4071	4.13345
TCGA-AY-5543	3.32427
TCGA-AY-6197	36.1825
TCGA-AY-6386	3.63322
TCGA-AY-A54L	4.48717
TCGA-AY-A69D	5.76236
TCGA-AY-A71X	2.60655
TCGA-AY-A8YK	1.89771
TCGA-AZ-4315	203.841
TCGA-AZ-4615	32.6837
TCGA-AZ-4616	3.51409
TCGA-AZ-5403	2.27944
TCGA-AZ-5407	3.06296
TCGA-AZ-6598	74.6239
TCGA-AZ-6599	7.82899
TCGA-AZ-6600	4.04718
TCGA-AZ-6605	3.92922
TCGA-AZ-6606	4.60468
TCGA-AZ-6607	2.2418
TCGA-CA-5254	6.40837
TCGA-CA-5255	1.49378
TCGA-CA-5797	2.0286
TCGA-CA-6715	3.02457
TCGA-CA-6716	5.13413
TCGA-CA-6719	3.93884
TCGA-CK-4947	2.93237
TCGA-CK-4948	3.06304
TCGA-CK-5912	1.85543
TCGA-CK-5913	26.0538
TCGA-CK-5914	4.1452
TCGA-CK-5915	2.86896
TCGA-CK-5916	46.2662
TCGA-CK-6746	40.8207
TCGA-CK-6747	5.42637
TCGA-CM-4743	36.095
TCGA-CM-4746	23.9728
TCGA-CM-4747	3.08403
TCGA-CM-4751	2.98098
TCGA-CM-4752	3.73169
TCGA-CM-5341	4.62879
TCGA-CM-5344	2.07478
TCGA-CM-5348	5.42922
TCGA-CM-5349	3.20521
TCGA-CM-5860	3.58552
TCGA-CM-5861	44.9424
TCGA-CM-5862	2.91518
TCGA-CM-5864	6.15392
TCGA-CM-5868	3.09392
TCGA-CM-6161	2.76159
TCGA-CM-6163	3.17822
TCGA-CM-6164	2.16993
TCGA-CM-6165	3.24877
TCGA-CM-6166	2.54593
TCGA-CM-6168	6.97928
TCGA-CM-6169	3.20303
TCGA-CM-6170	2.87377
TCGA-CM-6171	38.9802
TCGA-CM-6172	3.07278
TCGA-CM-6674	28.8245
TCGA-CM-6675	2.85623
TCGA-CM-6676	3.25561
TCGA-CM-6677	4.44628
TCGA-CM-6678	4.30884
TCGA-CM-6679	2.34051
TCGA-D5-5538	3.36199
TCGA-D5-5540	3.88951
TCGA-D5-5541	1.94362
TCGA-D5-6529	3.2965
TCGA-D5-6530	37.4354
TCGA-D5-6531	5.3127
TCGA-D5-6532	3.52529
TCGA-D5-6535	5.02126
TCGA-D5-6536	3.10032
TCGA-D5-6537	3.57697
TCGA-D5-6538	3.9682
TCGA-D5-6541	2.66032
TCGA-D5-6898	2.37412
TCGA-D5-6920	3.32896
TCGA-D5-6922	3.36698
TCGA-D5-6923	0
TCGA-D5-6924	4.72275
TCGA-D5-6927	22.0744
TCGA-D5-6929	3.6949
TCGA-D5-6931	9.85764
TCGA-D5-6932	3.92207
TCGA-DM-A0X9	5.36608
TCGA-DM-A0XF	3.90242
TCGA-DM-A1D0	3.29699
TCGA-DM-A1D4	5.4213
TCGA-DM-A1D9	4.03631
TCGA-DM-A1DA	8.0047
TCGA-DM-A1DB	1.89083
TCGA-DM-A1HA	4.45778
TCGA-DM-A28E	2.89905
TCGA-DM-A28F	7.71596
TCGA-DM-A28G	3.96298
TCGA-DM-A28H	4.02926
TCGA-DM-A28M	3.19779
TCGA-F4-6459	3.95502
TCGA-F4-6460	4.3019
TCGA-F4-6461	4.35389
TCGA-F4-6569	3.80085
TCGA-F4-6570	55.0484
TCGA-F4-6703	18.5942
TCGA-F4-6805	2.31071
TCGA-F4-6806	3.52914
TCGA-F4-6807	5.13851
TCGA-F4-6808	4.22673
TCGA-F4-6809	4.63164
TCGA-F4-6854	3.86112
TCGA-F4-6855	3.30476
TCGA-G4-6293	3.68837
TCGA-G4-6294	4.4074
TCGA-G4-6295	4.3854
TCGA-G4-6297	2.83644
TCGA-G4-6299	5.00219
TCGA-G4-6303	2.91814
TCGA-G4-6304	30.9251
TCGA-G4-6307	2.32049
TCGA-G4-6309	27.3838
TCGA-G4-6311	4.28232
TCGA-G4-6315	4.30036
TCGA-G4-6317	1.62826
TCGA-G4-6320	32.3413
TCGA-G4-6321	2.30019
TCGA-G4-6323	3.06285
TCGA-G4-6586	36.0837
TCGA-G4-6588	65.0093
TCGA-G4-6626	4.04512
TCGA-G4-6627	3.12615
TCGA-G4-6628	66.5327
TCGA-NH-A50T	3.92179
TCGA-NH-A50V	5.07076
TCGA-NH-A5IV	75.1741
TCGA-NH-A8F7	1.8883
TCGA-NH-A8F8	3.05972
TCGA-QG-A5YV	5.53962
TCGA-QG-A5YW	5.10871
TCGA-QG-A5YX	2.83351
TCGA-QG-A5Z2	34.7459
TCGA-QL-A97D	6.42448
TCGA-SS-A7HO	4.66772

## Sheet: Gene_lists
BIOCARTA_TGFB_PATHWAY	BIOCARTA_CXCR4_PATHWAY
> TGF beta signaling pathway	> CXCR4 Signaling Pathway
APC	BCAR1
CDH1	CRK
CREBBP	CXCL12
EP300	CXCR4
MAP2K1	GNAQ
MAP3K7	HRAS
MAPK3	MAP2K1
SKIL	MAPK1
SMAD2	MAPK3
SMAD3	NFKB1
SMAD4	PIK3C2G
SMAD7	PIK3CA
TAB1	PIK3R1
TGFB1	PLCG1
TGFB2	PRKCA
TGFB3	PRKCB
TGFBR1	PTK2B
TGFBR2	RAF1
ZFYVE9	RELA

## Sheet: Abbreviations
Abbreviations
CAS	Cytolytic activity score
COAD	Colon adenocarcinoma
MSI-L	Microsatellite instability-low
MSI-L	Microsatellite instability-high
MSS	Microsatellite stable
SHIH	Stroma-high, immune-high
SHIL	Stroma-high, immune-low
SLIH	Stroma-low, immune-high
SLIL	Stroma-low, immune-low
TCGA	The Cancer Genome Atlas
TIDE	Tumor immune dysfunction and exclusion
TIIC	Tumor-infiltrating immune cell
TMB	Tumor mutational burden
TMB-H	Tumor mutational burden-high
TMB-L	Tumor mutational burden-low
TME	Tumor microenvironment
TSR	Tumor-stroma ratio
